# Supplementary material for: A mesoscopic simulator to uncover heterogeneity and evolutionary dynamics in tumors
Source: PLoS Comput Biol. 2021 Feb 10;17(2):e1008266. doi: 10.1371/journal.pcbi.1008266 (PMC7901744; doi:10.1371/journal.pcbi.1008266)
Supplement: S1 Table — (XLSX) [file pcbi.1008266.s004.xlsx]

## Sheet: Hoja1
		PATIENT CODE	Age [years]	Gender [1=female, 2=male]	KPS	Surgery (0=biopsy, 1=partial, 2=total, 3=operated(unknown type))	QT (1=yes)	RT (1=yes)	EXITUS (1=yes)	Survival [days]	SBS [mm]	Slice thickness [mm]	Pixel spacing [mm]	Image matrix	VolTotal [cm3]	VolContrast [cm3]	VolNec [cm3]	Rim width [cm]	MaxDiam [cm]	SurfaceRend	Surface Regularity
		TCGA-02-0034	60	2		1	1	1	1	430	1.6	1.6	0.98	256x256	63.4994	38.2171	25.2823	0.654198	6.4977	113.038	0.561233
		TCGA-02-0048	80	1		nd	1		1	98	1.5	1.5	0.98	256x256	81.1114	39.362	41.7495	0.533272	7.54429	174.591	0.373475
		TCGA-02-0059	68	1		3	0	0	1	291	1.5	1.5	0.49	512x512	86.0341	39.7224	46.3117	0.510837	7.41923	149.117	0.502201
		TCGA-02-0064	50	2		3	1	1	1	600	1.5	1.5	0.49	512x512	36.8052	27.4279	9.37735	0.755343	6.27735	75.1749	0.600076
		TCGA-02-0070	70	2		3	1	1	0	762	1.5	1.5	0.49	512x512	9.37234	5.44238	3.92997	0.328972	3.22374	29.0057	0.636733
		TCGA-02-0075	63	1		3	1	1	1	634	1.5	1.5	0.86	256x256	31.4401	20.2238	11.2164	0.569303	4.81263	61.4511	0.69285
		TCGA-02-0106	54	1		3	1	1	1	355	1.8	1.8	0.98	256x256	53.6013	36.8969	16.7044	0.753197	5.53716	88.2189	0.686838
		TCGA-08-0244	62	2		3	1	1	1	690	1.5	1.5	1.02	256x256	32.3745	21.615	10.7595	0.607624	5.14084	67.9604	0.613175
		TCGA-08-0348	63	2		3	1	1	1	370	1.5	1.5	1.02	256x256	33.1063	19.6298	13.4765	0.515671	6.14381	69.947	0.600339
		TCGA-08-0350	32	2	80	3	1		1	889	1.5	1.5	1.02	256x256	25.5089	8.87388	16.6351	0.242543	4.24869	52.6948	0.707573
		TCGA-08-0353	58	2		3	1	1	1	256	1.5	1.5	1.02	256x256	32.8309	22.8961	9.93484	0.652796	5.15834	71.515	0.576158
		TCGA-08-0354	52	2		3	1	1	1	546	1.5	1.5	1.02	256x256	24.5795	12.5976	11.9818	0.384156	5.03034	64.2276	0.506381
		TCGA-08-0355	30	1		3	1	1	1	747	1.5	1.5	1.02	256x256	26.1561	21.6258	4.53032	0.814985	4.71749	82.3005	0.370602
		TCGA-08-0357	49	2		3	1	1	1	1143	1.5	1.5	1.02	256x256	26.6822	11.4914	15.1908	0.317344	4.40413	56.7713	0.661535
		TCGA-08-0358	50	2	80	3	1	1	1	678	1.5	1.5	1.02	256x256	30.2548	24.8734	5.3813	0.845922	4.6971	64.6107	0.61801
		TCGA-08-0360	76	2		3	1	1	1	468	1.5	1.5	1.02	256x256	10.6094	7.87855	2.73088	0.496017	4.05631	40.2929	0.438152
		TCGA-08-0385	71	2		3	0	0	1	82	1.5	1.5	1.02	256x256	96.1626	70.2107	25.9519	1.00545	8.15423	182.524	0.414475
		TCGA-08-0389	59	2		3	1	1	1	467	1.5	1.5	1.02	256x256	17.7204	9.26634	8.45404	0.353573	4.07508	50.8985	0.517025
		TCGA-08-0392	60	2		0	0	0	1	22	1.5	1.5	1.02	256x256	75.6585	60.3409	15.3177	1.08311	9.80312	170.066	0.362009
		TCGA-08-0509	63	2		3	0	0	1	382	1.5	1.5	1.02	256x256	7.93116	7.88165	0.0495117	1.00934	3.75568	34.6663	0.409874
		TCGA-08-0510	75	2		3	1	1	1	130	1.5	1.5	1.02	256x256	19.2941	13.2165	6.07756	0.531753	4.15091	47.9151	0.616831
		TCGA-08-0516	14	1		3	1	0	1	596	1.5	1.5	1.02	256x256	29.7349	25.2757	4.45915	0.900811	4.94501	83.0027	0.417478
		TCGA-08-0518	60	1		3	0	1	1	588	1.5	1.5	0.94	256x256	65.533	32.9418	32.5912	0.519514	5.84308	97.9628	0.717819
		TCGA-08-0521	17	1	60	3	1	1	1	146	1.5	1.5	1.02	256x256	79.6319	62.7112	16.9206	1.07629	6.77726	121.111	0.63477
		TCGA-08-0522	61	2		3	1	1	1	635	1.5	1.5	1.02	256x256	116.119	90.9468	25.1721	1.20841	7.94783	148.45	0.682225
		TCGA-08-0529	56	1	80	3	1	1	1	560	1.5	1.5	1.02	256x256	13.4068	11.7776	1.62924	0.743752	3.8203	42.6178	0.51029
		TCGA-12-0616	36	2	100	0	1	1	1	448	1.25	1.25	0.86	192x256	25.1403	16.8808	8.25948	0.563331	6.5255	92.9413	0.297034
		TCGA-12-0620	57	2		0	1	1	1	318	1.5	1.5	1.02	256x256	11.855	8.9446	2.91036	0.528804	3.43018	30.9353	0.729956
		TCGA-12-1094	56	2		0	1	1	1	372	1.5	1.5	0.55	512x512	34.8563	20.7315	14.1248	0.526864	5.54854	77.1051	0.546577
		TCGA-12-1098	75	2	60	3	1	1	1	121	2	2	0.49	512x448	13.7812	13.7255	0.0556644	1.25044	4.02678	42.0871	0.535673
		TCGA-12-1600	86	2		3	1	1	1	448	1.5	1.5	1.02	256x256	6.27406	4.80264	1.47143	0.438574	2.73202	21.0075	0.688752
		TCGA-12-1602	58	2		3	1	1	1	206	1.5	1.5	1.02	256x256	38.237	30.7267	7.51031	0.875078	7.37649	79.631	0.570945
		TCGA-12-3646	59	1		0	1	1	1	1339	1.5	1.5	1.02	208x256	85.3861	34.6768	50.7093	0.435552	6.44753	116.122	0.725042
		TCGA-12-3648	61	1		0	1	1	1	819	1.5	1.5	1.02	256x256	35.1394	26.0726	9.06683	0.738331	6.78763	92.6533	0.417283
		TCGA-12-3650	46	1	80	0	1	1	1	333	1.5	1.5	1	256x256	5.388	4.032	1.356	0.400911	2.63865	20.0954	0.632684
		TCGA-14-0817	69	2	60	3	0	1	1	164	1.8	1.8	1	256x256	95.0697	55.0098	40.0599	0.708664	7.64344	169.505	0.457856
		TCGA-14-1043	61	1	40	3	1	1	1	24	1.8	1.8	1	256x256	61.3296	52.2936	9.036	1.1543	7.00232	147.098	0.365427
		TCGA-14-1402	58	2	80	2	1	1	1	975	0.8	1.6	1	256x228	8.472	6.3872	2.0848	0.47215	3.07825	25.0139	0.717645
		TCGA-14-1454	54	2	60	2	1	1	1	918	0.9	1.8	1	256x256	73.395	31.653	41.742	0.445393	8.26726	148.642	0.430484
		TCGA-14-1459	63	2	100	2	1	1	1	378	0.9	1.8	1	256x256	6.1407	4.7862	1.3545	0.449617	4.01897	28.7468	0.420531
		TCGA-14-3477	38	1		1	1	1	0	115	1.5	1	1	216x256	20.978	15.3866	5.59139	0.609843	5.71305	61.9335	0.456306
		TCGA-14-1825	70	1	80	3	1	1	1	232	1.5	1.5	0.93	256x256	92.3946	39.7235	52.6711	0.479098	7.9781	164.217	0.466727
		TCGA-19-0955	71	1		0	1	1	0	358	1	1	1	256x256	55.564	31.905	23.659	0.586315	6.50922	160.955	0.289351
		TCGA-19-0964	70	1	60	3	1	1	0	103	1	1	1	256x256	61.625	39.244	22.381	0.702096	9.05373	167.691	0.301242
		TCGA-19-1385	69	1		3	1	1	1	327	1	1	1	256x256	22.524	10.444	12.08	0.328542	5.48999	54.9919	0.585755
		TCGA-19-1386	51	1	80	3	1	1	1	276	1	1	1	256x256	3.945	3.689	0.256	0.586313	2.99666	17.9284	0.547759
		TCGA-19-1387	81	1	60	3	1	1	0	181	1	1	1	256x256	26.124	21.517	4.607	0.808473	5.08134	69.4365	0.479584
		TCGA-19-1389	51	1	80	3	1	1	1	141	1	1	1	256x256	7.433	7.203	0.23	0.830584	4.33244	35.7109	0.366769
		TCGA-19-1392	72	2	60	3	0	0	1	111	1	1	1	256x256	114.285	59.194	55.091	0.650001	7.22842	160.822	0.595648
		TCGA-19-2623	65	1	80	3	1	1	0	229	1	1	1	256x256	91.26	22.059	69.201	0.246078	6.67383	150.378	0.525992
		TCGA-19-2625	76	2		3	0	0	1	124	1	1	1	256x256	54.203	25.957	28.246	0.458462	7.73628	112.635	0.4816
		TCGA-19-4068	68	2	80	3	1	1	0	137	1	1	1	256x256	6.458	6.458	0	1.15523	2.79464	20.4489	0.739278
		TCGA-19-5951	76	2	80	3	1	1	1	244	1	1	1	256x256	38.576	31.74	6.836	0.918741	8.65968	99.6667	0.411324
		TCGA-19-5952	62	1	60	3	1	0	1	575	1	1	1	256x256	25.244	16.99	8.254	0.566103	5.61783	69.0456	0.467287
		TCGA-19-5955	83	1		3	0	0	1	54	1	1	1	256x256	20.426	15.147	5.279	0.615603	5.80172	59.9678	0.466228
		TCGA-19-5958	56	2		3	1	1	1	428	1	1	1	256x256	64.49	39.904	24.586	0.683871	6.58331	104.841	0.63828
		TCGA-19-5959	77	2	80	3	1	1	1	511	1	1	1	256x256	38.056	20.787	17.269	0.483162	5.36936	85.9278	0.507521
		TCGA-27-1833	67	1		3	1	1	1	737	0.9	0.9	0.45	384x512	29.9606	17.8672	12.0934	0.502806	5.29641	78.4886	0.457975
		TCGA-27-2523	63	2		3	1	1	1	489	0.9	0.9	0.45	384x512	13.8473	13.2161	0.631122	0.957558	4.10639	44.7301	0.491777
		TCGA-27-2526	79	2	40	3	0	1	1	87	2	2	1	256x256	49.474	36.222	13.252	0.809332	6.52993	109.571	0.457678
		TCGA-27-2527	81	1	80	3	1	1	1	438	0.9	0.9	0.45	384x512	44.8189	32.6244	12.1945	0.775675	6.09197	107.524	0.427419
		TCGA-76-4935	52	2	80	3			0	328	1	1	0.75	320x320	55.8135	21.9268	33.8867	0.363278	6.45044	146.486	0.334973
		TCGA-76-6191	57	1	80	2	1	1	1	508	1.5	1.5	0.51	512x512	11.6341	7.73118	3.90292	0.428951	3.79862	37.8735	0.5299
		TCGA-76-6193	78	1	60	3	1	1	1	82	1.5	1.5	0.51	512x512	2.46746	2.45702	0.0104439	0.702677	2.99642	16.968	0.371478
		TCGA-76-6280	57	1	80	3	1	1	1	346	1.5	3	0.94	256x256	15.9917	13.7175	2.27417	0.747125	4.33875	42.3449	0.614709
		TCGA-76-6285	64	2	80	3	0	1	1	254	1.5	1.5	0.51	512x512	20.4743	13.6556	6.81869	0.520744	5.25671	74.8244	0.335949
		TCGA-76-6656	66	2		3	1	1	1	147	1	1	0.75	320x320	59.3989	39.5764	19.8225	0.741558	7.0516	108.799	0.556199
		TCGA-76-6657	74	1	80	3	1	1	1	153	1.5	1.5	0.75	320x320	91.1205	53.6737	37.4468	0.716099	7.42125	195.883	0.353478
		TCGA-76-6663	44	1		3	1	1	0	235	1	1	0.75	288x288	46.1267	15.3079	30.8188	0.279831	6.02547	85.9909	0.61458
